# Supplementary material for: Lectin Sequence Distribution in QTLs from Rice (Oryza sativa) Suggest a Role in Morphological Traits and Stress Responses
Source: Int J Mol Sci. 2019 Jan 20;20(2):437. doi: 10.3390/ijms20020437 (PMC6359108; doi:10.3390/ijms20020437)
Supplement: Supplementary file 1 [file ijms-20-00437-s001.zip]

Archive with 10 entries (10 files):
- Figure S1.docx
- Figure S2.docx
- Table S1.xlsx
- Table S2.xlsx
- Table S3.xlsx
- Table S4.xlsx
- Table S5.docx
- Table S6.docx
- Table S7.xlsx
- Table S8.docx
