# Supplementary material for: Lectin Sequence Distribution in QTLs from Rice (Oryza sativa) Suggest a Role in Morphological Traits and Stress Responses
Source: Int J Mol Sci. 2019 Jan 20;20(2):437. doi: 10.3390/ijms20020437 (PMC6359108; doi:10.3390/ijms20020437)
Supplement: Supplementary file 1 [file ijms-20-00437-s001.zip › Table S1.xlsx]

## Sheet: Sheet1
Family	MSU ID	RAP DB ID	Note
GNA	LOC_Os01g10700.1	None
GNA	LOC_Os01g10710.1	None
GNA	LOC_Os01g45520.1	Os01g0642700 and Os01g0642801	1 MSU genes annotated as 2 RAP DB; Os01g0642801 can not be annotated as a lectin
GNA	LOC_Os04g23600.1	None
GNA	LOC_Os04g23620.1	None
GNA	LOC_Os04g23720.1	None
GNA	LOC_Os04g23760.1	None
GNA	LOC_Os04g34390.1	None
GNA	LOC_Os04g34410.1	None
GNA	LOC_Os04g34420.1	None
GNA	LOC_Os06g06920.1	None
GNA	LOC_Os06g06930.1/LOC_Os06g06940.1	Os06g0164900	2 MSU genes annotated as 1 RAP DB
GNA	LOC_Os07g36770.1	None
GNA	LOC_Os08g08140.1	Os08g0179000 and Os08g0179150	1 MSU genes annotated as 2 RAP DB; Os08g0179000 can not be annotated as a lectin
GNA	LOC_Os09g02410.1	Os09g0111950 and Os09g0112100
GNA	LOC_Os09g37840.1	Os09g0551150, Os09g0551201 and Os09g0551251	1 MSU genes annotated as 3 RAP DB
GNA	LOC_Os10g20120.1	None
GNA	LOC_Os11g10260.1	None
Jacalin	LOC_Os06g07300.1	Os06g0169700 and Os06g0169900	1 MSU genes annotated as 2 RAP DB
Jacalin	LOC_Os11g32170.1	Os11g0524400 and Os11g0524601	1 MSU genes annotated as 2 RAP DB
Jacalin	LOC_Os11g39480.1	None
Jacalin	LOC_Os12g09720.1	Os12g0199000 and Os12g0228700	1 MSU genes annotated as 2 RAP DB
Legume	LOC_Os02g10860.1	Os02g0202950 and Os02g0203000	1 MSU genes annotated as 2 RAP DB; Os02g0203000 can not be annotated as a lectin
Legume	LOC_Os02g19530.1	None
Legume	LOC_Os02g32680.1	None
Legume	LOC_Os03g56130.1	None
Legume	LOC_Os04g04690.1	Os04g0134601 and Os04g0134701	1 MSU genes annotated as 2 RAP DB
Legume	LOC_Os04g05470.1	Os04g0140400 and Os04g0140666	1 MSU genes annotated as 2 RAP DB; Os04g0140400 can not be annotated as a lectin
Legume	LOC_Os04g49480.1	None
Legume	LOC_Os06g14260.1	None
Legume	LOC_Os07g03830.1	None
Legume	LOC_Os07g03860.1	None
Legume	LOC_Os07g03880.1	None
Legume	LOC_Os07g03890.1	None
Legume	LOC_Os07g03900.1	None
Legume	LOC_Os07g03930.1	None
Legume	LOC_Os07g03970.1	None
Legume	LOC_Os07g04000.1	None
Legume	LOC_Os07g04010.1	None
Legume	LOC_Os07g26170.1/ LOC_Os07g26180.1	Os07g0443700	2 MSU genes annotated as 1 RAP DB; Os07g0443700 can not be annotated as a lectin
Legume	LOC_Os08g03150.1	None
Legume	LOC_Os08g03160.1	None
Legume	LOC_Os08g03190.1	None
Legume	LOC_Os08g03200.1	None
Legume	LOC_Os09g14660.1	None
Legume	LOC_Os09g16670.1	None
Legume	LOC_Os09g22190.1	None
Legume	LOC_Os11g16760.1	None
Nictaba	LOC_Os02g56770.1/LOC_Os02g56800.1	Os02g0812700	2 MSU genes annotated as 1 RAP DB; LOC_Os02g56770 is not a lectin
Nictaba	LOC_Os02g56810.1	Os02g0813000 and Os02g0813083	1 MSU genes annotated as 2 RAP DB
Nictaba	LOC_Os02g56820.1	Os02g0813000 and Os02g0813166	1 MSU genes annotated as 2 RAP DB
