# Supplementary material for: Lectin Sequence Distribution in QTLs from Rice (Oryza sativa) Suggest a Role in Morphological Traits and Stress Responses
Source: Int J Mol Sci. 2019 Jan 20;20(2):437. doi: 10.3390/ijms20020437 (PMC6359108; doi:10.3390/ijms20020437)
Supplement: Supplementary file 1 [file ijms-20-00437-s001.zip › Table S2.xlsx]

## Sheet: % lectins in chromosomes
Rice chromosome	% lectins
1	12.8049
2	7.31707
3	6.40244
4	20.7317
5	4.26829
6	7.92683
7	11.8902
8	6.70732
9	7.0122
10	3.65854
11	6.09756
12	5.18293

## Sheet: tandem duplications
	# blocks	# genes	%
EUL	1	3	60
Jacalin	6	14	46.6667
Legume lectin	17	72	69.2308
LysM	2	4	20
Nictaba	1	7	35
GNA	24	97	73.4848
CRA	0	0	0
Hevein	3	7	70

## Sheet: segmental duplications
	# genes	%
EUL	2	40
Jacalin	0	0
Legume lectins	3	2.88462
LysM	7	35
Nictaba	2	10
GNA	18	13.4328
CRA	0	0
Hevein	1	10
