# Supplementary material for: Lectin Sequence Distribution in QTLs from Rice (Oryza sativa) Suggest a Role in Morphological Traits and Stress Responses
Source: Int J Mol Sci. 2019 Jan 20;20(2):437. doi: 10.3390/ijms20020437 (PMC6359108; doi:10.3390/ijms20020437)
Supplement: Supplementary file 1 [file ijms-20-00437-s001.zip › Table S3.xlsx]

## Sheet: Sheet1
Domain architecture	Oryza sativa ssp. japonica MSU	Oryza sativa ssp. japonica RAP-DB	Oryza sativa ssp. indica
CRA	2	2	3
EUL	2	2	2
(EUL)2	3	3	3
Hevein	1	1	1
(Hevein)4	1	1	1
Hevein / GH19	8	8	8
Nictaba	4	4	5
F-box /Nictaba	12	13	14
(F-box /Nictaba)2	1	0	0
Fbox / (Nictaba)2	3	1	2
Unknown /Nictaba	0	0	1
Protein kinase/Nictaba	1	1	1
Jacalin	16	16	21
(Jacalin)2	0	1	1
(Jacalin)3	1	1	1
NAM/Jacalin	0	0	1
Protein kinase / Jacalin	1	1	0
Protein kinase / (Jacalin)2	1	1	0
Protein kinase / (Jacalin)3	2	2	1
Peptidase C48 / Jacalin	1	1	0
Peptidase C48 /DUF4218/Jacalin/transposon)	1	1	0
Dirigent / Jacalin	4	4	4
LISH dimerisation/CTLH / Jacalin	0	0	1
GTPase / Jacalin	0	0	1
NB-ARC / Jacalin	1	2	2
NB-ARC / (Jacalin)3	2	2	2
LysM	8	8	8
(LysM)2	4	4	3
Fbox / LysM	1	1	0
LysM/Protein kinase	4	4	7
Aspartate-glutamate-uridylate kinase / LysM	1	1	1
(LysM)2 / protein kinase	2	2	2
Lytic transglycosylate like SLT / LysM	0	0	1
Legume lectin	17	14	12
(Legume lectin)2	1	1	0
Legume lectin / Protein kinase	76	61	73
(Legume lectin)2 / Protein kinase	1	1	2
(Legume lectin / Protein kinase)2	2	1	2
bZIP / Legume lectin	1	0	2
GH17 (japonica)/ Legume lectin	1	0	0
GH1 (indica) / Legume lectin	0	0	1
RNA pol/Nucleic acid binding/Legume lectin/Kinase	1	1	0
Chaperonine-like/Legume lectin/Kinase (indica)	0	0	1
Zing finger/Legume lectin/Kinase	0	0	1
Aasp peptidase or zing finger or chromodomain/Retroviral associated/RibonucleaseH/Legume lectin/Kinase	3	2	0
GNA	2	2	11
GNA/PAN	1	1	2
GNA/protein kinase	22	17	7
GNA/S-locus glycoprotein	1	3	2
GNA/S-locus glycoprotein/PAN	6	7	16
GNA/S-locus glycoprotein/protein kinase	11	12	6
GNA/S-locus glycoprotein/PAN/protein kinase	76	72	33
GNA/PAN/protein kinase	4	2	5
GNA/S-locus glycoprotein/PAN/protein kinase/SRK	3	3	4
GNA/S-locus glycoprotein/PAN/protein kinase(2)	1	1	3
GNA/S-locus glycoprotein(2)/PAN/protein kinase	1	1	0
GNA/S-locus glycoprotein/PAN/DUF3660/protein kinase	1	1	0
GNA/S-locus glycoprotein/PAN/DUF3660/protein kinase/SRK	1	1	0
GNA/S-locus glycoprotein/PAN/DUF3404/protein kinase/SRK	0	0	1
Plant organelle RNA recognition domain/GNA/S-locus glycoprotein/PAN/Protein Kinase	1	1	0
2-3 x (GNA/S-locus/PAN/Protein kinase) - multiple domains	2	0	4
GNA/S-locus glycoprotein/PAN/retrotransposon gag domain	1	0	0
Chaperonin-like box Rbc	Chaperonin-like box from RBCX (ribulose 1,5-bisphosphate carboxylase/oxygenase)
CRA	Homologs of class V chitinases
CTLH	CT11-RanBPM C-terminal to LisH motif domain
DUF	Domain of unknown function
EUL	Euonymus europaeus lectin
F-box	F-box associated domain type 1
GH	Glycoside hydrolase
GNA	Galanthus nivalis agglutinin
LISH dimerisation	Lis homology dimerisation domain
NAM	No apical meristem-associated, C-terminal domain
NB-ARC	Nucleotide binding domain shared by Apaf-1, R proteins, and CED-4
Nictaba	Nicotiana tabacum agglutinin
PAN	PAN/Apple domain
retroviral associated	Retroviral aspartyl protease/reverse transcriptase domain (RVT-1)/retroviral integrase, catalytic core, retrovirus zinc-finger domain/integrase, catalytic core/reverse transcriptase domain (RVT-2)
RNA pol	SHS2 (strand-helix-strand-strand) domain found in N terminus of Rpb7p/Rpc25p/MJ0397 (components of the RNA polymerase 2 complex)
SLT	Soluble lytic transglycosylase
SRK	S-locus receptor kinase
transposase related	Transposase-associated domain
Zinc finger (RING)	RING type zinc finger domain
