# Supplementary material for: Lectin Sequence Distribution in QTLs from Rice (Oryza sativa) Suggest a Role in Morphological Traits and Stress Responses
Source: Int J Mol Sci. 2019 Jan 20;20(2):437. doi: 10.3390/ijms20020437 (PMC6359108; doi:10.3390/ijms20020437)
Supplement: Supplementary file 1 [file ijms-20-00437-s001.zip › Table S4.xlsx]

## Sheet: CRA
Name	MSU ID	RAP DB ID	Resistance or tolerance													Morphological traits						Physiological traits						Others
			Abiotic stress							Biotic stress
			Cold tolerance	Drought tolerance	Lodging resistance	Salinity tolerance	Soil stress tolerance	Submergency tolerance	Other stress resistance	Bactеrial Blight resistance	Blast resistance	Insects resistance	Nematodes	Other disease resistance	Sheath blight resistance	Culm/leaf	Dwarfs	Panicle/Flowers	Root	Seeds	Shoot/seedlings	Eating quality	Flowering	Germination/Dormancy	Lethality	Sourse activity	Sterility	Others
	LOC_Os04g30770.1	Os04g0376400		281														177 & 645	258	636 & 884						356 & 81
	LOC_Os11g27400.1	Os11g0462100					940													154		767			670
		2	0	1	0	0	1	0	0	0	0	0	0	0	0	0	0	1	1	2	0	1	0	0	1	1	0	0
		%	0	50	0	0	50	0	0	0	0	0	0	0	0	0	0	50	50	100	0	50	0	0	50	50	0	0
																															0

## Sheet: EULs
Name	MSU ID	RAP DB ID	Resistance or tolerance													Morphological traits						Physiological traits						Others
			Abiotic stress							Biotic stress
			Cold tolerance	Drought tolerance	Lodging resistance	Salinity tolerance	Soil stress tolerance	Submergency tolerance	Other stress resistance	Bactеrial Blight resistance	Blast resistance	Insects resistance	Nematodes	Other disease resistance	Sheath blight resistance	Culm/leaf	Dwarfs	Panicle/Flowers	Root	Seeds	Shoot/seedlings	Eating quality	Flowering	Germination/Dormancy	Lethality	Sourse activity	Sterility	Others
	LOC_Os01g01450	Os01g0104400					100 & 104													538		987 & 989						681
	LOC_Os03g21040	Os03g0327600	725				1035 & 1047	737 & 738												249 & 251 & 373		289 & 1039 & 1040 & 1042				372 & 1016 & 1018
	LOC_Os07g48460	Os07g0683600																		705			618				420 & 450
	LOC_Os07g48490	Os07g0683900																		705			618				420 & 450
	LOC_Os07g48500	Os07g0684000																		705			618				420 & 450
		5	1	0	0	0	2	1	0	0	0	0	0	0	0	0		0	0	5	0	2	3	0	0	1	3	1
		%	20	0	0	0	40	20	0	0	0	0	0	0	0	0	0	0	0	100	0	40	60	0	0	20	60	20

## Sheet: GNA 
Name	MSU ID	RAP DB ID	Resistance or tolerance													Morphological traits						Physiological traits						Others
			Abiotic stress							Biotic stress
			Cold tolerance	Drought tolerance	Lodging resistance	Salinity tolerance	Soil stress tolerance	Submergency tolerance	Other stress resistance	Bactеrial Blight resistance	Blast resistance	Insects resistance	Nematodes	Other disease resistance	Sheath blight resistance	Culm/leaf	Dwarfs	Panicle/Flowers	Root	Seeds	Shoot/seedlings	Eating quality	Flowering	Germination/Dormancy	Lethality	Sourse activity	Sterility	Others
	LOC_Os01g06240.1	Os01g0155200														397 & 398		539								451
	LOC_Os01g12290.1	Os01g0222800			712	195 & 196 & 197	242 & 243 & 244 & 245											202 & 793 & 794 & 174	828 & 829							796 & 206	759
	LOC_Os01g12410.1	Os01g0223800			712	195 & 196 & 197	242 & 243 & 244 & 245											202 & 793 & 794 & 174	828 & 829							796 & 206	759
	LOC_Os01g12420.1	Os01g0223900			712	195 & 196 & 197	242 & 243 & 244 & 245											202 & 793 & 794 & 174	828 & 829							796 & 206	759
	LOC_Os01g12430.1	Os01g0224000			712	195 & 196 & 197	242 & 243 & 244 & 245											202 & 793 & 794 & 174	828 & 829							796 & 206	759
	LOC_Os01g40499.1	Os01g0587400		93 & 97 & 604		195 & 196 & 197										254 & 521 & 440			830							796 & 206
	LOC_Os01g45520.1	Os01g0642700		93 & 97		195 & 197													830	199						796 & 206
homolog of OsLSK1	LOC_Os01g47810.1	Os01g0668400		93 & 97		195 & 197		970												199						796 & 206
homolog of OsLSK1	LOC_Os01g47820.1	Os01g0668600		93 & 97		195 & 197		970												199						796 & 206
homolog of OsLSK1	LOC_Os01g47840.1	Os01g0668901		93 & 97		195 & 197		970												199						796 & 206
OsLSK1	LOC_Os01g47900.1	Os01g0669100		93 & 97		195 & 197		970												199						796 & 206
homolog of OsLSK1	LOC_Os01g48000.1	Os01g0670100		93 & 97		195 & 197		970												199						796 & 206
homolog of OsLSK1	LOC_Os01g48020.1	Os01g0670300		93 & 97		195 & 197		970												199						796 & 206
homolog of OsLSK1	LOC_Os01g48040.1	Os01g0670600		93 & 97		195 & 197		970												199						796 & 206
	LOC_Os01g57480.1	Os01g0783800		93 & 97 & 128												1014		175	497							206 & 286		748
	LOC_Os01g57490.1	Os01g0783900		93 & 97 & 128												1014		175	497							206 & 286		748
	LOC_Os01g57510.1	Os01g0784200		93 & 97 & 128												1014		175	497							206 & 286		748
	LOC_Os01g57560.1	Os01g0784700		93 & 97 & 128												1014		175	497							206 & 286		748
	LOC_Os01g61020.1	Os01g0825600		93 & 97 & 863								965						632 & 175		880 & 881			798			633 & 643 & 206	114
	LOC_Os01g65010.1	Os01g0870400		93 & 280 & 298 & 778 & 862 & 863			818 & 819 & 820 & 821 & 822 & 823 & 824 & 825					965				421 & 79 & 275 & 1015	77 & 188 & 271 & 359 & 370	345 & 486 & 488 & 273 & 405	532	214 & 228 & 742		1051	798			238 & 206	114	422
	LOC_Os01g65030.1	Os01g0870500		93 & 280 & 298 & 778 & 862 & 863			818 & 819 & 820 & 821 & 822 & 823 & 824 & 825					965				421 & 79 & 275 & 1015	77 & 188 & 271 & 359 & 370	345 & 486 & 488 & 273 & 405	532	214 & 228 & 742		1051	798			238 & 206	114	422
	LOC_Os01g66250.1	Os01g0885700		93 & 280 & 298 & 778 & 862 & 863			818 & 819 & 820 & 821 & 822 & 823 & 824 & 825					965				421 & 79 & 275 & 1015	77 & 188 & 271 & 359 & 370	345 & 486 & 488 & 273 & 405	532	214 & 228 & 742		1051	798			238 & 206	114	422
	LOC_Os01g66610.1	Os01g0889900	673	93 & 280 & 298 & 778 & 862 & 863			818 & 819 & 820 & 821 & 822 & 823 & 824 & 825					965				421 & 79 & 275 & 1015	77 & 188 & 271 & 359 & 370	345 & 486 & 488 & 273 & 405	532	214 & 228 & 742		1051	798			238 & 206		422
	LOC_Os01g66640.1	Os01g0890200	673	93 & 280 & 298 & 778 & 862 & 863			818 & 819 & 820 & 821 & 822 & 823 & 824 & 825					965				421 & 79 & 275 & 1015	77 & 188 & 271 & 359 & 370	345 & 486 & 488 & 273 & 405	532	214 & 228 & 742		1051	798			238 & 206		422
	LOC_Os01g66680.1	Os01g0890600	673	93 & 280 & 298 & 778 & 862 & 863			818 & 819 & 820 & 821 & 822 & 823 & 824 & 825					965				421 & 79 & 275 & 1015	77 & 188 & 271 & 359 & 370	345 & 486 & 488 & 273 & 405	532	214 & 228 & 742		1051	798			238 & 206		422
	LOC_Os01g72810.1	Os01g0958200		93 & 280 & 298 & 778 & 862 & 863 & 901 & 927			19 & 20 & 562 & 1000 & 101 & 805 & 818 & 819 & 820 & 821 & 822 & 823 & 824 & 825	313						442		877 & 79 & 264 & 275 & 1015	77 & 188 & 271 & 359 & 370 & 519	525 & 273 & 405	65 & 532	742 & 815	815
	LOC_Os01g73390.1	Os01g0964400		93 & 508 & 927			1003 & 1030 & 1031 & 101 & 805	313						442		80	519		65	277 & 278 & 358 & 360 & 815	815	287				355
	LOC_Os02g13965.1	Os02g0234450		11 & 127												269	375			353
	LOC_Os02g32620.1	Os02g0527900														109	375		261							131	586
	LOC_Os02g52850.1	Os02g0767400					941 & 942													362		888 & 889 & 890 & 623	528				320 & 598	292
	LOC_Os03g12150.1	Os03g0221700														267				480	480	1040 & 1042					331	361 & 994
	LOC_Os03g30890.1	Os03g0422800					945		737 & 738									961 & 458		407 & 584 & 585 & 954 & 956	954 & 956	1039				1017 & 1019
	LOC_Os03g35600.1	Os03g0556600					945		737 & 738								457	961 & 458		367 & 407 & 584 & 585 & 605 & 608 & 954 & 956	605 & 608 & 954 & 956					1017 & 1019
	LOC_Os03g61310.1	Os03g0828800		7								832			502	377 & 379		404 & 198 & 365		408
	LOC_Os03g62180.1	Os03g0838100										832				377 & 379		404 & 198		408
	LOC_Os04g01310.1	Os04g0103500
	LOC_Os04g01320.1	Os04g0103700
	LOC_Os04g07200.1	Os04g0155500	543				999					740						49 & 1005
OslecRK	LOC_Os04g12540.1	Os04g0201900																49 & 177 & 1005	257 & 260							81
	LOC_Os04g12560.1	Os04g0202300																49 & 177 & 1005	257 & 260							81
	LOC_Os04g12580.1	Os04g0202500																49 & 177 & 1005	257 & 260							81
	LOC_Os04g12600.1	Os04g0202800																49 & 177 & 1005	257 & 260							81
	LOC_Os04g23700.1	Os04g0303100																274 & 177 & & 645 & 1005	259 & 262	636 & 884						81
	LOC_Os04g28780.1	Os04g0356600																177 & & 645 & 1005	259 & 262	636 & 884						81
	LOC_Os04g34250.1	Os04g0419700					917									460										276 & 81
	LOC_Os04g34270.1	Os04g0419900					917									460										276 & 81
	LOC_Os04g34290.1	Os04g0420033					917									460										276 & 81
	LOC_Os04g34300.1	Os04g0420300					917									460										276 & 81
	LOC_Os04g34330.1	Os04g0420600					917									460										276 & 81
	LOC_Os04g34370.1	Os04g0420900					917									460										276 & 81
	LOC_Os04g39910.1	Os04g0475100					917									57 & 460	446 & 655			811 & 812 & 1004	811 & 812					81
	LOC_Os04g39930.1	Os04g0475200					917									57 & 460	446 & 655			811 & 812 & 1004	811 & 812					81
	LOC_Os04g42740.1	Os04g0506700					917									54 & 55 & 56	655			811 & 812 & 1004	811 & 812
	LOC_Os04g53994.1	Os04g0631800	212	549 & 550 & 611 & 951						685								788 & 32	499 & 500 & 64	1004						406 & 1002
	LOC_Os04g53998.1	Os04g0632100	212	549 & 550 & 611 & 951						685								788 & 32	499 & 500 & 64	1004						406 & 1002
	LOC_Os04g54002.1	Os04g0632500	212	549 & 550 & 611 & 951						685								788 & 32	499 & 500 & 64	1004						406 & 1002
	LOC_Os04g54010.1	Os04g0632600	212	549 & 550 & 611 & 951						685								788 & 32	499 & 500 & 64	1004						406 & 1002
	LOC_Os04g54020.1	Os04g0632901	212	549 & 550 & 611 & 951						685								788 & 32	499 & 500 & 64	1004						406 & 1002
	LOC_Os04g54070.1	Os04g0633200	212	549 & 550 & 611 & 951						685								788 & 32	499 & 500 & 64	1004						406 & 1002
	LOC_Os04g54080.1	Os04g0633300	212	549 & 550 & 611 & 951						685								788 & 32	499 & 500 & 64	1004						406 & 1002
	LOC_Os04g54110.1	Os04g0633600	212	549 & 550 & 611 & 951						685								788 & 32	499 & 500 & 64	1004						406 & 1002
	LOC_Os04g54120.1	Os04g0633800	212	549 & 550 & 611 & 951 & 552 & 1026						685	614							788 & 32 & 248 & 534 & 631 & 644	499 & 500 & 64 & 494	634 & 879 & 882 & 1004		290 & 291				406 & 535 & 1002
	LOC_Os04g54130.1	Os04g0633900	212	611 & 951 & 552 & 1026						685								32 & 248 & 534 & 631 & 644	64 & 494	634 & 879 & 882 & 1004		290 & 291				406 & 535 & 1002
	LOC_Os04g54140.1	Os04g0634000	212	611 & 951 & 552 & 1026						685								32 & 248 & 534 & 631 & 644	64 & 494	634 & 879 & 882 & 1004		290 & 291				406 & 535 & 1002
	LOC_Os04g54180.1	Os04g0634400	212	611 & 951 & 552 & 1026						685								32 & 248 & 534 & 631 & 644	64 & 494	634 & 879 & 882 & 1004		290 & 291				406 & 535 & 1002
	LOC_Os04g56080.1	Os04g0654800		948 & 552 & 1026														248 & 534 & 631 & 644	64 & 494	634 & 879 & 882 & 1004						535 & 1002
	LOC_Os04g56090.1	Os04g0655000		948 & 552 & 1026														248 & 534 & 631 & 644	64 & 494	634 & 879 & 882 & 1004						535 & 1002
	LOC_Os05g07080.1	Os05g0163500
	LOC_Os05g07300.1	Os05g0165900
	LOC_Os05g07420.1	Os05g0166300
	LOC_Os05g07450.1	Os05g0166600
	LOC_Os05g07470.1	Os05g0166900
	LOC_Os05g34390.1	Os05g0416500									557							669		641 & 155 & 156		158
	LOC_Os05g34390.1	Os05g0416701									557							669		641 & 155 & 156		158
	LOC_Os05g42210.1	Os05g0501400									557					875		669		155 & 156		158 & 270 & 293 & 295 & 646		126
2 MSU genes annotated as 1 RAP DB	LOC_Os06g06930.1/LOC_Os06g06940.1	Os06g0164900					817					674				399 & 400 & 401	666			234 & 607	607	2 & 4	447 & 448
	LOC_Os06g06960.1	Os06g0165500					817					674				399 & 400 & 401	666			234 & 607	607	2 & 4	447 & 448
Pi-d2	LOC_Os06g29810.1	Os06g0494100					800 & 803									342 & 343 & 657	656 & 1006	217 & 351 & 352 & 617 & 872		346 & 481 & 894	481	5 & 766 & 768	658			84 & 795
	LOC_Os06g35870.1	Os06g0552000															1006	1011				5 & 376 & 766 & 768				84 & 795
	LOC_Os06g37670.1	Os06g0574550															1006	1011				5 & 376 & 766 & 768				84 & 795
	LOC_Os06g37690.1	Os06g0575000															1006	1011				5 & 376 & 766 & 768				84 & 795
	LOC_Os06g37750.1	Os06g0575400															1006	1011				5 & 376 & 766 & 768				84 & 795
	LOC_Os06g40030.1	Os06g0602500		1025													1006	1011	69			5 & 376 & 766 & 768				84 & 795
	LOC_Os06g41500.1	Os06g0619200		1025			946										1006	1011	69	366		5 & 376 & 766 & 768				84 & 795	1029
	LOC_Os06g41510.1	Os06g0619600		1025			946										1006	1011	69	366		5 & 376 & 766 & 768				84 & 795	1029
OslecRK paralog	LOC_Os06g41560.1	Os06g0620200		1025			946										1006	1011	69	366		5 & 376 & 766 & 768				84 & 795	1029
OsSIK2	LOC_Os07g08860.1	Os07g0186200				15						27				870		868 & 869 & 871
	LOC_Os07g36544.1	Os07g0550500	701				416									565	991	317					403	182 & 700				993
	LOC_Os07g36570.1	Os07g0550900	701				416									565	991	317					403	182 & 700				993
	LOC_Os07g36590.1	Os07g0551300	701				416									565	991	317					403	182 & 700				993
	LOC_Os07g36780.1	Os07g0553633	701				416									565	991	317					403	182 & 700				993
	LOC_Os08g08140.1	Os08g0179150					91 & 311 & 947											962					516 & 1007
OslecRK paralog	LOC_Os08g13420.1	Os08g0230800		599			222 & 947																639 & 1007
	LOC_Os08g13870.1	Os08g0236400		599			222 & 947																639 & 1007
	LOC_Os09g02410.1	Os09g0111950
	LOC_Os09g28180.1	Os09g0454900		95											492			709
	LOC_Os09g37780.1	Os09g0550300		546 & 548												553			255	117 & 680
	LOC_Os09g37790.1	Os09g0550500		546 & 548												553			255	117 & 680
	LOC_Os09g37800.1	Os09g0550600		546 & 548												553			255	117 & 680
	LOC_Os09g37810.1	Os09g0550700		546 & 548												553			255	117 & 680
	LOC_Os09g37834.1	Os09g0551000		546 & 548												553			255	117 & 680
	LOC_Os09g37840.1	Os09g0551150		546 & 548												553			255	117 & 680
	LOC_Os09g37840.1	Os09g0551201		546 & 548												553			255	117 & 680
	LOC_Os09g37840.1	Os09g0551251		546 & 548												553			255	117 & 680
	LOC_Os09g37880.1	Os09g0551400		546 & 548												553			255	117 & 680
	LOC_Os09g37890.1	Os09g0551500		546 & 548												553			255	117 & 680
	LOC_Os10g01100.1	Os10g0101000
	LOC_Os10g20160.1	Os10g0342300		433					384 & 385									487 & 490									438 & 984
	LOC_Os11g03820.1	Os11g0133001					940											33
	LOC_Os11g03840.1	Os11g0133100					940											33
	LOC_Os11g03860.1	Os11g0133300					940											33
	LOC_Os11g03880.1	Os11g0133500					940											33
	LOC_Os11g05240.1	Os11g0149900					940											33
	LOC_Os11g10280.1	Os11g0208700	651 & 652				1013 & 940													154		767
	LOC_Os11g10290.1	Os11g0208800	651 & 652				1013 & 940													154		767
	LOC_Os12g03640.1	Os12g0130200																		1009		157
	LOC_Os12g03650.1	Os12g0130300																		1009		157
	LOC_Os12g03670.1	Os12g0130500																		1009		157
	LOC_Os12g03690.1	Os12g0130800																		1009		157
	LOC_Os12g07800.1	Os12g0177800		952			912 & 913 & 914				628 & 556									1009		157 & 294
	LOC_Os12g15550.1	Os12g0257900					912 & 913 & 914				556									449		294
	LOC_Os12g34320.1	Os12g0527700									556									449
	LOC_Os12g44320.1	Os12g0640700		285				312
		123	22	58	4	14	47	10	3	12	7	13	0	2	2	47	29	67	53	71	11	36	18	5	0	66	15	16
		%	17.8862	47.1545	3.25203	11.3821	38.2114	8.13008	2.43902	9.7561	5.69106	10.5691	0	1.62602	1.62602	38.2114	23.5772	54.4715	43.0894	57.7236	8.94309	29.2683	14.6341	4.06504	0	53.6585	12.1951	13.0081

## Sheet: Hevein
Name	MSU ID	RAP DB ID	Resistance or tolerance													Morphological traits						Physiological traits						Others
			Abiotic stress							Biotic stress
			Cold tolerance	Drought tolerance	Lodging resistance	Salinity tolerance	Soil stress tolerance	Submergency tolerance	Other stress resistance	Bactеrial Blight resistance	Blast resistance	Insects resistance	Nematodes	Other disease resistance	Sheath blight resistance	Culm/leaf	Dwarfs	Panicle/Flowers	Root	Seeds	Shoot/seedlings	Eating quality	Flowering	Germination/Dormancy	Lethality	Sourse activity	Sterility	Others
	LOC_Os02g39330.1	Os02g0605900	721	283 & 302			899					26 & 172			570	425 & 22	375 & 992	997		113		623					586	526
	LOC_Os03g30470.1	Os03g0418000					945		737 & 738									961 & 458		73 & 407 & 584 & 585 & 954 & 956	954 & 956	1039				1017 & 1019
	LOC_Os04g09390.1	Os04g0173800	543															49 & 1005
	LOC_Os04g41640.1	Os04g0493600					917									54 & 55 & 56	655			811 & 812 & 1004	811 & 812
	LOC_Os04g41680.1	Os04g0494100					917									54 & 55 & 56	655			811 & 812 & 1004	811 & 812
	LOC_Os05g33130.1	Os05g0399300																669		641 & 155 & 156		158				1020 & 1021
	LOC_Os05g33140.1	Os05g0399400																669		641 & 155 & 156		158				1020 & 1021
	LOC_Os05g33150.1	Os05g0399700																669		641 & 155 & 156		158				1020 & 1021
	LOC_Os06g51050.1	Os06g0726100					967												58 & 59 & 67 & 468
	LOC_Os06g51060.1	Os06g0726200					967												58 & 59 & 67 & 468
		10	2	1	0	0	6	0	1	0	0	1	0	0	1	3	3	6	2	7	3	5	0	0	0	4	1	1
		%	20	10	0	0	60	0	10	0	0	10	0	0	10	30	30	60	20	70	30	50	0	0	0	40	10	10

## Sheet: Legume lectin
Name	MSU ID	RAP DB ID	Resistance or tolerance													Morphological traits						Physiological traits						Others
			Abiotic stress							Biotic stress
			Cold tolerance	Drought tolerance	Lodging resistance	Salinity tolerance	Soil stress tolerance	Submergency tolerance	Other stress resistance	Bactеrial blight resistance	Blast resistance	Insect resistance	Nematode resistance	Other disease resistance	Sheath blight resistance	Culm/leaf	Dwarfs	Panicle/Flowers	Root	Seeds	Shoot/seedlings	Eating quality	Flowering	Germination/Dormancy	Lethality	Source activity	Sterility	Others
	LOC_Os01g40540.1	Os01g0587900		93 & 97 & 604		195 & 196 & 197										254 & 521 & 440			830							206
	LOC_Os01g57100.1	Os01g0779300		93 & 97 & 128														175								206 & 286		748
	LOC_Os02g10860.1	Os02g0202950		11												269	375			353
	LOC_Os02g19550.1	Os02g0298200	541	11												109	375			38
	LOC_Os02g26160.1	Os02g0459600		11												109	163 & 375										586
SIT1	LOC_Os02g42780.1	Os02g0640500	721				899					172			570	22	375 & 992	997		113		623			760		586	526
	LOC_Os02g48200.1	Os02g0712600	722				941 & 942					172			570		375	960		362		288 & 1048 & 1049 & 623	528				320 & 598	292
	LOC_Os02g48210.1	Os02g0712700	722				1027 & 941 & 942					172			570		375	960		362		288 & 891 & 1048 & 1049 & 623	528				320 & 598	292
	LOC_Os03g15250.1	Os03g0258000																		480 & 752	480	1040 & 1042					331	994
	LOC_Os03g56160.1	Os03g0772600		7											502	377 & 379		198 & 365
	LOC_Os03g56180.1	Os03g0772700		7											502	377 & 379		198 & 365
	LOC_Os03g60810.1	Os03g0823000		7								832			502	377 & 379		404 & 198 & 365		408
	LOC_Os04g01874.1	Os04g0109100
	LOC_Os04g01890.1	Os04g0109400
	LOC_Os04g01910.1	Os04g0109500
	LOC_Os04g01950.1	Os04g0110100
	LOC_Os04g03380.1	Os04g0123800	543				999					740						49 & 1005
	LOC_Os04g03579.1	Os04g0125700	543				999					740						49 & 1005
	LOC_Os04g04690.1	Os04g0134601	543				999					740						49 & 1005
	LOC_Os04g04690.1	Os04g0134701	543				999					740						49 & 1005
	LOC_Os04g04770.1	Os04g0135100	543				999					740						49 & 1005
	LOC_Os04g05470.1	Os04g0140666	543				999					740						49 & 1005
	LOC_Os04g05560.1	Os04g0141200	543				999					740						49 & 1005
	LOC_Os04g05580.1	Os04g0141400	543				999					740						49 & 1005
	LOC_Os04g06070.1	Os04g0145500	543				999					740						49 & 1005
	LOC_Os04g06244.1	Os04g0146300	543				999					740						49 & 1005
	LOC_Os04g22120.1	Os04g0288500																274 & 49 & 177 & 645 & 1005	259 & 262	636 & 884						81
SIT2	LOC_Os04g44900.1	Os04g0531400		951			917										655			811 & 812 & 1004	811 & 812					406
	LOC_Os04g44910.1	Os04g0531500		951			917										655			811 & 812 & 1004	811 & 812					406
	LOC_Os05g03450.1	Os05g0125200																								194
	LOC_Os05g13770.1	Os05g0224700														110		178 & 107 & 116		180 & 533	180
	LOC_Os06g10790.1	Os06g0210400					817											208 & 452		210 & 450		5 & 766 & 768				83 & 209 & 453 & 84
	LOC_Os06g17490.1	Os06g0285400					800 & 803				627					342 & 343 & 657	656 & 1006	217 & 351 & 352 & 617 & 872		346 & 481 & 894	481	5 & 766 & 768	119 & 658			463 & 464 & 84 & 795
	LOC_Os06g22290.1	Os06g0328400					800 & 803									342 & 343 & 657	657 & 1006	217 & 351 & 352 & 617 & 872		346 & 481 & 894	481	5 & 766 & 768	658			84 & 795
	LOC_Os06g38160.1	Os06g0579800															1006	1011				5 &376 & 766 & 768				84 & 795
	LOC_Os07g03780.1	Os07g0129800		615
	LOC_Os07g03790.1	Os07g0129900		615
	LOC_Os07g03810.1	Os07g0130100		615
	LOC_Os07g03820.1	Os07g0130200		615
	LOC_Os07g03840.1	Os07g0130400		615
	LOC_Os07g03870.1	Os07g0130800		615
	LOC_Os07g03920.1	Os07g0131375		615
	LOC_Os07g03950.1	Os07g0131500		615
	LOC_Os07g04040.1	Os07g0132500		615
	LOC_Os07g04110.1	Os07g0133000		615
	LOC_Os07g04130.1	Os07g0133100		615
	LOC_Os07g18240.1	Os07g0283125										27				870		1012 & 868 & 869 & 871					246 & 403 & 647 & 723 & 915		555
	LOC_Os07g15930.1	Os07g0262600										27				870		1012 & 868 & 869 & 871					246 & 403 & 647 & 723 & 915		555
	LOC_Os07g15940.1	Os07g0262800										27				870		1012 & 868 & 869 & 871					246 & 403 & 647 & 723 & 915		555
	LOC_Os07g18230.1	Os07g0283050										27				870		1012 & 868 & 869 & 871					246 & 403 & 647 & 723 & 915		555
	LOC_Os07g38250.1	Os07g0569800	726 & 727				416									565	991			765				700				993
	LOC_Os07g38800.1	Os07g0575600	726 & 727				416									565	991			765				700				993
SIT3	LOC_Os07g38810.1	Os07g0575700	726 & 727				416									565	991			765				700				993
	LOC_Os07g38820.1	Os07g0575750	726 & 727				416									565	991			765				700				993
	LOC_Os08g02990.1	Os08g0123900																750					749
	LOC_Os08g02996.1	Os08g0124000		603														750					749
	LOC_Os08g03002.1	Os08g0124100		603														750					749
	LOC_Os08g03020.1	Os08g0124500		603														750					749
	LOC_Os08g03030.1	Os08g0124600		603														750					749
	LOC_Os08g03070.1	Os08g0124700		603														750					749
	LOC_Os08g03100.1	Os08g0124953		603														750					749
	LOC_Os08g03170.1	Os08g0125200		603														750					749
	LOC_Os08g03240.1	Os08g0125800		603														750					749
	LOC_Os08g03090.1	Os08g0149000		603			91										799	750					749
	LOC_Os08g24670.1	Os08g0334300					222 & 947																639 & 1007				567
	LOC_Os08g24770.1	Os08g0335500					222 & 947																639 & 1007				567
	LOC_Os08g40270.1	Os08g0514000																	933				1007
	LOC_Os08g40270.1	Os08g0514066		616															933				1007
	LOC_Os08g40280.1	Os08g0514100		616															933				1007
	LOC_Os09g07730.1	Os09g0251100	650	616															467			621 & 622
	LOC_Os09g09500.1	Os09g0268000	650					630											467			621 & 622						747
	LOC_Os09g09510.1	Os09g0268100	650					630											467			621 & 622						747
	LOC_Os09g16540.1	Os09g0334800	650																467	265	265	621 & 622						747
	LOC_Os09g16650.1	Os09g0336000	650	509															467	265	265	621 & 622						747
	LOC_Os09g16700.1	Os09g0336400	650	509															467	265	265	621 & 622						747
	LOC_Os10g03950.1	Os10g0129200		509																					554		438
	LOC_Os10g30530.1	Os10g0441900																1008									438
	LOC_Os10g30540.1	Os10g0442000		601 & 783														1008									438
	LOC_Os10g32090.1	Os10g0459100		601 & 783														1008									438
	LOC_Os10g38960.1	Os10g0533800		601 & 783														34		211							161 & 454 & 473 & 438
	LOC_Os12g38610.1	Os12g0574700									556									449				137				233
		81	24	39	0	1	25	2	0	0	2	18	8	0	6	19	16	41	11	23	9	14	23	5	6	10	12	15
		%	29.6296	48.1481	0	1.23457	30.8642	2.46914	0	0	2.46914	22.2222	9.87654	0	7.40741	23.4568	19.7531	50.6173	13.5802	28.3951	11.1111	17.284	28.3951	6.17284	7.40741	12.3457	14.8148	18.5185

## Sheet: Jacalin
Name	MSU ID	RAP DB ID	Resistance or tolerance													Morphological traits						Physiological traits						Others
			Abiotic stress							Biotic stress
			Cold tolerance	Drought tolerance	Lodging resistance	Salinity tolerance	Soil stress tolerance	Submergency tolerance	Other stress resistance	Bactеrial Blight resistance	Blast resistance	Insects resistance	Nematodes	Other disease resistance	Sheath blight resistance	Culm/leaf	Dwarfs	Panicle/Flowers	Root	Seeds	Shoot/seedlings	Eating quality	Flowering	Germination/Dormancy	Lethality	Sourse activity	Sterility	Others
Oryzata/SaLT	LOC_Os01g24710.1	Os01g0348900		97		195 & 196 & 197													830							206
	LOC_Os01g25160.1	Os01g0354100		93 & 97		195 & 196 & 197													830							206
	LOC_Os01g25280.1	Os01g0355250		93 & 97		195 & 196 & 197													830							206
	LOC_Os01g51050.1	Os01g0706800		93 & 97 & 128				970										175	70	199						322 & 797 & 206		85
	LOC_Os02g19890.1	Os02g0301800	541	11												109	375			38
	LOC_Os03g28160.1	Os03g0399800					945		737 & 738									458 & 959		407 & 584 & 585 & 954	954	1039				1017 & 1019
	LOC_Os04g03320.1	Os04g0123125	543				999					740						49 & 1005
	LOC_Os04g03360.1	Os04g0123600	543				999					740						49 & 1005
	LOC_Os04g12390.1	Os04g0200400																49 & 177 & 1005	257 & 260							81
	LOC_Os04g22900.2	Os04g0295400																274 & 49 & 177 & 645 & 1005	259 & 262	636 & 884						81
	LOC_Os04g26320.1	Os04g0330200																177 & 645 & 1005	259 & 262	636 & 884						81
	LOC_Os04g30040.2	Os04g0369100		281														177 & 645	258	636 & 884						356 & 81
	LOC_Os05g43240.1	Os05g0143600		864													1		123							194
	LOC_Os06g07250.1	Os06g0169001														875		669		155 & 156		158 & 270 & 293 & 295 & 646		126
	LOC_Os06g07300.1	Os06g0169001					817					674				399 & 400 & 401	666	208 & 452		210 & 450		2 & 4	447 & 448			209 & 453
	LOC_Os06g07300.1	Os06g0169700					817					674				399 & 400 & 401	666	208 & 452		210 & 450		2 & 4	447 & 448			209 & 453
	LOC_Os06g12180.1	Os06g0169900					817					674				399 & 400 & 401	666	208 & 452		210 & 450		2 & 4	447 & 448			209 & 453
	LOC_Os10g04270.1	Os06g0226050																485 & 707 & 637 & 638		885 & 886		368 & 369 & 513 & 514 & 515 & 753 & 754 & 755 & 772 & 5 & 766 & 768				710 & 84	573 & 529
	LOC_Os11g06570.1	Os10g0132300																									438 & 984
	LOC_Os11g32170.1	Os11g0165700					940													154		767
	LOC_Os11g32170.1	Os11g0524400		904 & 905 & 906			940													154		767			670 & 761
	LOC_Os11g32210.1	Os11g0524601		904 & 905 & 906			940													154		767			670 & 761
	LOC_Os11g39420.1	Os11g0524900		904 & 905 & 906			940													154		767			670 & 761
	LOC_Os11g39480.1	Os11g0609500		904 & 905 & 906						184
	LOC_Os11g39490.1	Os11g0607900		904 & 905 & 906						184
	LOC_Os11g39530.1	Os11g0608700		904 & 905 & 906						184
	LOC_Os12g05020.1	Os12g0144200					912 & 913 & 914				628									1009		157
	LOC_Os12g09700.1	Os12g0198700		952			912 & 913 & 914				628 & 556									1009		157 & 294
	LOC_Os12g09720.1	Os12g0199000		952			912 & 913 & 914				628 & 556									1009		157 & 294
	LOC_Os12g12720.1	Os12g0228700		952			912 & 913 & 914				556									449		157 & 294
OsJAC1	LOC_Os12g14440.1	Os12g0247700		952			912 & 913 & 914				556									449		157 & 294
		30	3	17	0	3	15	1	1	3	5	5	2	0	0	5	5	13	9	20	1	15	3	1	3	14	2	1
		%	10	56.6667	0	10	50	3.33333	3.33333	10	16.6667	16.6667	6.66667	0	0	16.6667	16.6667	43.3333	30	66.6667	3.33333	50	10	3.33333	10	46.6667	6.66667	3.33333

## Sheet: LysM
Name	MSU ID	RAP DB ID	Resistance or tolerance													Morphological traits						Physiological traits						Others
			Abiotic stress							Biotic stress
			Cold tolerance	Drought tolerance	Lodging resistance	Salinity tolerance	Soil stress tolerance	Submergency tolerance	Other stress resistance	Bactеrial Blight resistance	Blast resistance	Insects resistance	Nematodes	Other disease resistance	Sheath blight resistance	Culm/leaf	Dwarfs	Panicle/Flowers	Root	Seeds	Shoot/seedlings	Eating quality	Flowering	Germination/Dormancy	Lethality	Sourse activity	Sterility	Others
	LOC_Os01g36550.1	Os01g0546000		93 & 97		195 & 196 & 197										440			830							206
	LOC_Os01g53840.1	Os01g0741200		93 & 97 & 128														175								206		85
	LOC_Os01g57390.1	Os01g0782901		93 & 97 & 128												1014		175								206 & 286		748
	LOC_Os01g57400.1	Os01g0783000		93 & 97 & 128												1014		175	497							206 & 286		858 & 859 & 748
OsNFR5	LOC_Os02g09960.1	Os02g0193000																		660		1050
	LOC_Os02g53000.1	Os02g0769200					941 & 942													362			528			203		292
	LOC_Os03g01990.1	Os03g0110600		282 & 284 & 301 & 731 & 900			183										378		530 & 531			1041
	LOC_Os03g02685.1	Os03g0118450		282 & 284 & 301 & 731 & 900															530 & 531			1041	153
CeBiP	LOC_Os03g04110.1	Os03g0133400		731 & 861 & 900											876				496	663	663	1041	268 & 272 & 357				536
	LOC_Os03g49250.1	Os03g0699600		10 & 223 & 782			808 & 809				224							957		605 & 608 & 955 & 956	605 & 608 & 955 & 956
Os-LYP6	LOC_Os06g10660.1	Os06g0208800					817											208 & 452		210 & 450		5 & 766 & 768				83 & 209 & 453 & 84
	LOC_Os06g41960.1	Os06g0625200		1025			946										1006	1011	69	366		376 & 766 & 768				84 & 795	1029
	LOC_Os06g51360.1/2	Os06g0729900					967												58 & 59 & 67 & 468
CERK1	LOC_Os08g42580	Os08g0538300								558		72 & 314							933			325		125		642
Os-LYP4	LOC_Os09g27890.1	Os09g0452200		95 & 546 & 548											492			709
	LOC_Os09g37600.1	Os09g0548200														553			255	117 & 680
	LOC_Os10g34420.1	Os10g0485500		783														344 & 489 & 1008									438
OsEMSA1	LOC_Os10g38040.1	Os10g0524300																34		211							161 & 454 & 473 & 438
	LOC_Os11g34570.1	Os11g0548600		904 & 905 & 906			940				619						676			154
	LOC_Os11g34624.1	Os11g0549300		904 & 905 & 906			940				619						676			154
	LOC_Os11g35330.1	Os11g0557500		904 & 905 & 906			940				619																	186
		21	0	14	0	1	9	0	0	1	4	1	0	0	2	4	4	9	9	10	2	7	3	1	0	8	4	5
		%	0	66.6667	0	4.7619	42.8571	0	0	4.7619	19.0476	4.7619	0	0	9.52381	19.0476	19.0476	42.8571	42.8571	47.619	9.52381	33.3333	14.2857	4.7619	0	38.0952	19.0476	23.8095

## Sheet: Nictaba
Name	MSU ID	RAP DB ID	Resistance or tolerance													Morphological traits						Physiological traits						Others
			Abiotic stress							Biotic stress
			Cold tolerance	Drought tolerance	Lodging resistance	Salinity tolerance	Soil stress tolerance	Submergency tolerance	Other stress resistance	Bactеrial Blight resistance	Blast resistance	Insects resistance	Nematodes	Other disease resistance	Sheath blight resistance	Culm/leaf	Dwarfs	Panicle/Flowers	Root	Seeds	Shoot/seedlings (19)	Eating quality	Flowering	Germination/Dormancy	Lethality	Sourse activity	Sterility	Others
	LOC_Os01g06500.1/2	Os01g0158400														397 & 398		539								451
	LOC_Os02g13160.1	Os02g0224900		11												269	375			353
	LOC_Os02g45320.1	Os02g0675800	722	1024								172			570	23	375					892 & 1048 & 1049 & 623		703			320 & 598	292
	LOC_Os02g56750.1	Os02g0812500					941 & 942											106 & 111 & 115		108 & 704 & 362	704		528			203		292
	LOC_Os02g56760.1	Os02g0812600					941 & 942											106 & 111 & 115		108 & 704 & 362	704		528			203		292
	LOC_Os02g56810.1/LOC_Os02g56820.1	Os02g0813000					941 & 942											106 & 111 & 115		108 & 704 & 362	704		528			203		292
	LOC_Os02g56810.1	Os02g0813083					941 & 942											106 & 111 & 115		108 & 704 & 362	704		528			203		292
	LOC_Os02g56820.1	Os02g0813166					941 & 942											106 & 111 & 115		108 & 704 & 362	704		528			203		292
	LOC_Os02g56840.1	Os02g0813350					941 & 942											247 & 106 & 111 & 115	493	108 & 362			528			203		292
	LOC_Os03g02550.1	Os03g0116700		282 & 284 & 297 & 301 & 731 & 900			183 & 319												530 & 531			1041
	LOC_Os04g21130.1	Os04g0280500																274 & 49 & 177 & 645 & 1005	259 & 262	636 & 884						81
	LOC_Os04g48270.1/2/3/4	Os04g0571300	545	951			917												68	1004						406
	LOC_Os08g05480.1	Os08g0150700					91										799	750					749
	LOC_Os09g01890.1	Os09g0106000
	LOC_Os09g35680.1	Os09g0525300		305 & 776 & 950			414							779		561 & 873 & 874			1045 & 736	117 & 680						82
	LOC_Os10g37830.1/2	Os10g0522400																34		211							161 & 454 & 473 & 438
	LOC_Os12g03594.1	Os12g0129700																		1009		157
	LOC_Os12g03740.1	Os12g0131400																		1009		157
	LOC_Os12g30180.1	Os12g0486900					912 & 913 & 914				556									449
		19	2	5	0	0	11	0	0	0	1	1	0	1	1	4	3	10	5	14	5	4	7	1	0	10	2	7
		%
			10.5263	26.3158	0	0	57.8947	0	0	0	5.26316	5.26316	0	5.26316	5.26316	21.0526	15.7895	52.6316	26.3158	73.6842	26.3158	21.0526	36.8421	5.26316	0	52.6316	10.5263	36.8421
