# Supplementary material for: Lectin Sequence Distribution in QTLs from Rice (Oryza sativa) Suggest a Role in Morphological Traits and Stress Responses
Source: Int J Mol Sci. 2019 Jan 20;20(2):437. doi: 10.3390/ijms20020437 (PMC6359108; doi:10.3390/ijms20020437)
Supplement: Supplementary file 1 [file ijms-20-00437-s001.zip › Table S7.xlsx]

## Sheet: Sheet1
		All lectin genes
Category	Trait	p(trait)	Lectin number per trait	n	SE p(trait)	p-value	Significant
Morphological traits	Culm/leaf	0.00687454	84	12219	0.000689006	1.27544e-07	YES
	Dwarfs	0.00911363	62	6803	0.00107095	0.110274	NOT
	Panicle/Flowers	0.00882518	157	17790	0.000458599	0.000241645	YES
	Root	0.0100497	95	9453	0.000849585	0.32908	NOT
	Seeds	0.00860137	165	19183	0.000410121	4.33164e-06	YES
	Shoot/seedlings	0.00602704	37	6139	0.00114498	6.11113e-05	YES
Physiological traits	Eating quality	0.00595641	88	14774	0.000573328	3.21965e-15	YES
	Flowering	0.00942563	64	6790	0.00107231	0.175523	NOT
	Germination/Dormancy	0.0052356	14	2674	0.00186782	0.00272921	NOT
	Lethality	0.00867303	10	1153	0.00292892	0.274795	NOT
	Source activity	0.00884447	123	13907	0.000610116	0.00477699	NOT
	Sterility	0.00483092	41	8487	0.000919795	5.91399e-10	YES
Abiotic stress	Cold tolerance	0.0086943	56	6441	0.00111004	0.0594156	NOT
	Drought tolerance	0.00824176	138	16744	0.00049653	5.45629e-06	YES
	Lodging resistance	0.00785855	4	509	0.00446095	0.282492	NOT
	Other stress resistance	0.0035545	6	1688	0.00239635	0.00206979	NOT
	Salinity tolerance	0.00761523	19	2495	0.0489526	0.0737693	NOT
	Soil stress tolerance	0.00856851	126	14705	0.000576179	0.000633949	YES
	Submergency tolerance	0.00785193	14	1783	0.00232741	0.134403	NOT
Biotic stress	Bactеrial blight resistance	0.0148011	16	1081	0.00302896	0.0742919	NOT
	Blast resistance	0.00453104	20	4414	0.00140277	1.32225e-05	YES
	Insect resistance	0.0125786	40	3180	0.00169552	0.102076	NOT
	Other disease resistance	0.00441014	4	907	0.00331746	0.0348945	NOT
	Sheath blight resistance	0.00543478	13	2392	0.00198585	0.00598214	NOT
Others	Others	0.0103983	53	5097	0.00128629	0.491518	NOT
